# Supplementary material for: Phylogenomic Analysis Resolves the Formerly Intractable Adaptive Diversification of the Endemic Clade of East Asian Cyprinidae (Cypriniformes)
Source: PLoS One. 2010 Oct 20;5(10):e13508. doi: 10.1371/journal.pone.0013508 (PMC2958143; doi:10.1371/journal.pone.0013508)
Supplement: Appendix S7 — PBS values of individual gene. (0.02 MB XLS) [file pone.0013508.s007.xls]

## Sheet: applic 6
Additional data file 7
Gene name	PBS values
Ptr (si:ch211-105n9.1), hypothetical protein LOC564097	34
T-box 1, brain (tbr1),	15
early growth response 2B	0
rhodopsin	2
large subunit ribosomal RNA gene	-5
b-actin	2
Recombination activating gene 2 sequence	32.5
sorting nexin 33	37
ectodermal-neural cortex 1-like protein (ENC1) gene	13.5
glycosyltransferase	8
beta-actin gene 2	17
homeodomain protein C1a	23.5
homeodomain protein b9a	1
Recombination activating gene 1	8
patched domain-containing protein 1, partial cds	1
zinc finger and BTB domain containing 22, transcript variant 1 (zbtb22)	3
homeodomain protein A9a	2.5
homeodomain protein A2b	9
S7 ribosomal protein gene, intron 1	11.5
homeodomain protein D9a	16
adenylosuccinate lyase part1	-3
c-Jun	-10.5
caudal type homeo box transcription factor 4	2
adenylosuccinate lyase part1	-3.5
Gastrulation brain homeobox 1 (gbx1)	2
luteinizing hormone	-9
kelch-like 11	6
clone PMB18-T RH	17
homeodomain protein A13a	2
homeodomain protein B5b	-4
inhibin, beta B	10
sphingosine 1-phosphate receptor (edg1)	0
homeodomain protein D4a	7
somatostatin receptor 2	7
dermatan4 sulfotransferase 1	-8
homeodomain b6b	14
alpha-1-microglobulin /bikunin	4.5
opsin 1	2.5
homeodomain protein B1b	3
gonadotropin alpha subunit	0
homeodomain protein B1a	2
homeodomain protein B3a	13
kelch repeat and BTB (POZ) domain	12
V1r pheromone receptor-like	1
Casf2 clone	-0.5
zinc finger and BTB domain	-46
connexin 52.6	27.5
homeodomain protein c12b	7
homeodomain protein c12a	-3.5
interphotoreceptor retinoid-binding protein	50
early growth response 3	49
early growth response 1	-21
one-eyed pinhead	10
apoa1	6.5
apolipoprotein A-I-2	-4
periplakin	24.5
homeodomain protein A1a	0
homeodomain protein C4a	0
homeodomain protein C8a	1
Casf1	30.5
Trim9	3
homeodomain protein A5a1	-6
homeodomain protein C13a	-1
melanocortin 4 receptor	8
interphotoreceptor (IRBP1)	27.5
alpha-1D adrenoreceptor	-5
amylase, alpha 2A	17.5
wingless-type MMTV integration site family	21
dermacan	7
gonadotropin alpha subunit	8
alpha-1D adrenoreceptor3	11
mediator complex subunit 7	-10.5
growth hormone	-12
Tbx21 tbet	0
homeodomain protein b9a	8
homeodomain protein D3a	13
homeodomain protein D12a	1
homeodomain protein hoxC9a	22
cellular myelocytomatosis cmyc	13
homeodomain protein b8a	22.5
homeodomain protein C11	-1
homeodomain protein B13a	-1
homeodomain protein B13as	-1
homeodomain protein B5a	15
homeodomain protein B8b	4
myogenic differentiation 1	21
28s large subunit RNA	2
ryanodine receptor 3	21
homeodomain protein D11a	6
homeodomain protein D10a 2	-1
S6 kinase 1 (S6K1) gene	0
clone PMB18-T MAPK	34
SREB2	0
connective tissue growth factor	4
alpha-tubulin	32
pleomorphic adenoma gene-like 2	0
insulin receptor a	14
insulin receptor b	-2
similar to pecanex homolog	-12
eukaryotic translation initiation factor 1B	16
